# Supplementary material for: A high-throughput ChIP-Seq for large-scale chromatin studies
Source: Mol Syst Biol. 2015 Jan 12;11(1):777. doi: 10.15252/msb.20145776 (PMC4332152; doi:10.15252/msb.20145776)
Supplement: Supplementary file 27 [file msb0011-0777-sd27.xlsx]

## Sheet: gene_list_truncatedORfs_NO_soft
YBR255W
YGL215W
YGL141W
YOL034W
YBR280C
YJR140C
YOR033C
YBR043C
YDR393W
YKR064W
YOR141C
YBR038W
YHR105W-YHR106W
YML072C
YBL085W
YLR431C
YPL009C
YLR189C
YJR109C
YGR145W
YAL027W
YDR017C
YDR122W
YML097C
YGL027C
YPR115W
YKL050C
YIL126W
YNR030W
YIL002C
YGL228W
YBR041W
YCR091W
YGR271W
YER109C
YPR049C
YPL007C
YDR421W
YLR032W
YLR423C
YLR105C
YBL060W
YJR137C
YMR021C
YJR039W
YNL021W
YDR464W
YFR030W
YLR015W
YOR386W
YDR425W
YML076C
YLR120C
YDR146C
YJR076C
YBR003W
YAL010C
YLR258W
YNL087W
YPR091C
YFL050C
YJL042W
YML093W
YOR057W
YDR520C
YKL023W
YFL034W
YNL027W
YIL068C
YGL144C
YAL031C
YBR226C-YBR227C
YHR114W
YJL099W
YMR119W-YMR119W-A
YGR188C
YPR116W-YPR117W
YDL035C
YGR002C
YKL155C
YFL042C
YJL033W
YDR237W
YIL156W
YLR187W
YKL188C
YHL008C
YPL078C
YKR084C
YMR196W
YDR419W
YBL023C
YJR053W
YJR035W
YKR054C
YOL087C
YDR365C
YNL169C
YJR134C
YPR089W
YDR386W
YIL151C-YIL150C
YLRCtau1-YLR228C
YCL051W
YDR235W
YBR007C
YPR178W
YDR475C
YPL150W
YMR004W
YLR263W
YFR013W
YBR229C
YOR054C
YPL217C
YGL163C
YMR054W
YKR078W
YOR191W
YGR289C
YML020W
YPR031W
YER171W
YGL124C
YLR138W
YLR386W
YLR371W
YDL234C
YNL136W
YGL140C
YDL070W
YHL032C
YOL023W
YPL253C
YDR356W
YML007W
YLR024C
YDL031W
YDR514C
YKR019C
YCR073C
YLL015W
YMR100W
YDL173W
CUT275
YKL064W
YKR022C
YPL174C
YNR024W
YPL043W
YMR192W
YMR229C
YLL043W
YDR128W
YPL153C
YDR270W
YER173W
YNL094W
YGR047C
YDR150W
YOR376W-A-YOR377W
YKR050W
YGL142C
YHR188C
YGL165C-YGL164C
YGL255W
YBR295W
YGR004W
YPR029C
YLR117C
YKL033W
YJR010W
YNL144C
YDR117C
YDR444W
YOR076C
YDR458C
YMR190C
YPL165C-YPL164C
YMR201C
YLR069C
YGR278W
YNL054W
YJL057C
YJR066W
YJL204C
YDR363W
YNL163C
YGL257C
YOR093C
YGR100W
YPL128C
YDR485C
YLR020C
YGL241W
YJL036W
YLR115W
YGL114W
YBL052C
YLR261C-YLR262C
YGR217W
YLR057W
YJR152W
YFR019W
YPL036W
YLR190W
YHR120W
YOL137W
YMR207C
YNL206C-YNL205C
YBR095C
YMR029C
YNL225C
YNL188W
YLL003W
YKL174C
YIL048W
YPR081C
YLR077W
YBR056W
YOL070C
YGR150C
YEL030W
YNL311C
YER130C
YKL088W
YDR097C
YKL124W-YKL123W
YKL197C
YIR007W
YNL126W
YDR532C
YMR227C
YOL029C-YOL028C
YPR104C
YJL200C
YGL131C
YLR368W
YPR083W
YJL095W
YML034W
YML061C
YER132C
YGL110C
YMR284W
YDR107C
YDR200C
YDR255C
YNL271C
YDR452W
YOL100W
YOL006C
YNL172W-YNL170W
YCR014C
YMR129W
YPL082C
YCR032W
YKR058W
YDR369C
YIL131C
YIL019W
YNL088W
YMR075C-A-YMR076C
YLR272C
YCL039W
YOR154W
YJL070C
YIR003W
YGL227W
YOR350C
YAL001C
YHR155W
YBR169C
YJL085W
YEL055C
YBL034C
YER077C
YMR209C
YKR095W
YCR016W
YDL225W
YOR166C
YMR176W
YMR014W
YIL137C
YJL162C
YHR023W
YLR211C
YNL115C
YIL159W
YNL250W
YDL039C-YDL037C
YDR181C
YNL224C
YBR275C
YGR246C
YPL242C
YBR081C
YDR162C
YLR086W
YML065W
YGL023C
YHR161C
YGL090W
YGR169C
YAL056W
YOR239W
YNL272C
YLR067C
YOL031C
YHL019C
YDR049W
YCL061C
YMR061W
YMR294W
YKL129C
YPL195W
YBL011W
YDR138W
YOL078W
YPR025C
YDR026C
YLR289W
YNL308C
YJL049W
YKR017C
YGL021W
YJL129C
YJL074C
YGR032W
YKL073W
YPL141C
YOR195W
YOL033W
YMR115W
YBR060C
YDR103W
YDR473C
YBR217W
YNL101W
YNL293W
YKR103W-YKR104W
YGL151W
YLR222C-A-YLR223C
YBL017C
YAL024C
YMR213W
YOL010W
YCR066W
SUT078
YHR165C
YKL082C
YDL093W
YOR137C
YJR143C
YGR130C
YIR023C-A-YIR024C
YPL147W
YKR035C-YKR036C
YLR427W
YNL227C
YLR430W
YDR247W
YGR274C
YNL103W
YIR004W
YDR312W
YLR362W
YPL104W
YNR025C-YNR026C
YBR215W
YLR188W
YDL073W
YDR507C
YPRWdelta16-YPR121W
YBR224W-YBR225W
YOR080W
YER169W
YEL025C
YBL063W
YPL167C
YOR118W
YGL006W-A-YGL006W
YGR098C
YNL258C
YCL014W
YML104C
YDR195W
YNL256W
YGR072W
YGR258C
YML071C
YBR042C
YBL005W-YBLWdelta8
YPL008W
YPL005W
YLR398C
YGR111W
YLR320W
YAL026C-A-YAL026C
YNL082W
YBL061C
YMR224C
YBR098W
YNL140C-YNL139C
YMR075W
YDR379W
YNL059C
YJL041W
YGL098W
YGL216W
YJR138W
YKL179C
YNL004W
YPL194W
YOR330C
YAR014C
YDR457W
YJL073W
YLR014C
YML059C
YKR067W
YMR269W
YDR316W
YNL325C
YLR318W
YLR319C
YAL011W
YKL076C-YKL075C
YDL077C
YMR219W
YLR055C
YFR016C
YLR450W
YIL095W
YGL066W
YOR140W
YBL067C
YDL019C
YDR168W
YLR088W
YMR094W-YMR096W
YJR036C
YDR217C
YNL020C
YOR291W
YLR106C
YFR031C
YJR110W
YIL149C
YFL033C
YJR136C
YDR338C
YOL113W
YOR363C-YOR365C
YGL145W
YKL201C
YCR092C
YLR436C
YDL112W
YMR090W
YDR318W
YMR031C
YIL155C
YKL005C
YEL023C
YOR275C
YLR324W
YOL045W
YFR010W
YMR162C
YLR100W
YHR077C
YIL056W
YKL169C-YKL168C
YDR004W
YOR334W
YGL078C
YDR258C
YDR234W
YDL149W
YLR127C
YKL092C
YDR334W
YOR073W
YNL273W
YDR416W
YDR160W
YOL130W
YIL073C
YDR440W
YML049C
YGL125W
YJR032W
YOR127W
YJL047C
YEL061C
YNR011C
YBR184W
YLR389C
YNL253W
YDL233W
YJR149W
YGL244W
YDL030W
YDR515W
YOR094W
YOL022C
YER015W
YJL013C
YKR021W
YMR005W
YKL105C
YAL017W
YBR108W
YIL071C
YBR228W
YLR039C
YER172C
YMR019W
YMR028W
YLR422W
YPR032W
YJR130C
YLR425W
YDR289C
YGR125W
YJL092W
YIL038C
YIL143C
YJL207C
YLR247C
YGR103W
YOL075C
YGL252C
YDL058W
YDR207C
YKR023W
YFL049W
YFL023W
YNL262W
YLR135W
YLR419W
YHL016C
YER047C
YDL153C
YOR194C
YGR233C
YIL067C
YAL041W
YNL039W
YDR406W-YDR406W-A
YHR031C
YNR051C
YGL049C
YCL054W
SUT461
YHR091C
YMR089C
YNL049C
YNL014W
YKL101W
YJL035C
YBL088C
YDL148C
YOR169C-YOR171C
YNL242W
YGR269W-YGR270W
YOL090W
YDR108W
YJR061W
YLR068W
YDR068W
YLR383W
YFL002C
YKL122C
YAL047C
YDR285W
YIL147C
YDL239C
YKL017C
YAR018C
YER166W
YPR095C-YPR096C
YLL021W
YBR055C
YOR175C
YGR216C
YBR008C
YDL176W
YDL223C
YGL178W-YGL177W
YOL138C
YLR424W
YKR086W
YOR233W
YGR280C
YGR237C
YKL175W
YMR179W
YLR381W
YJR089W
YPL110C
YJL201W
YKR069W
YIL014W
YOR353C
YHL035C
SUT373
YGR089W
YER164W
YGL113W
YJR040W
YKR029C
YOR296W
YMR287C
YIL115C
YHR158C
YKL089W
YAL002W
YPR179C
YCR048W
YDR104C
YKL166C-YKL165C-A
YDR159W
YOR165W
YPL158C
YGL203C
YBL008W-A-YBL008W
YNL223W
YLR442C
YER133W
YER162C
YDL190C
YGR196C
YML062C
YNL125C
YMR052C-A-YMR053C
YMR285C
YLR149C
YOL103W
YBR168W
YGL093W
YPL097W
YOR211C
YBR208C
SUT588
YLR336C
YMR208W
YKR031C
YMR128W
YGL130W
YOR018W
YGL201C
YIL136W
YJL165C
YBR274W
YHR204W
YOL051W
YFL029C
YHR080C
YHR154W
YGR013W
YOR328W
YOR217W
YER101C
YLR454W
YPL116W
YLR238W
YBR123C
YER097W-YER098W
YFL025C
YDR495C
YBL097W
YDR325W
YPR135W
YHR082C
YIL088C
YFR038W
YGR033C
YCR042C
YBR061C
YBL037W
YGL029W
YMR044W
YER103W
YHR045W
YMR066W
YGL133W-YGL132W
YGL150C
YBR216C
YOR372C
SUT060
YMR110C
YPR111W
YPL146C
YKL072W
YHR164C
YNR047W
YML003W-YML002W
YOR308C
YHL023C
YMR319C
YBR045C
YJL023C
YMR159C
YPR018W
YDR080W
YBR114W
YPL070W
YLR361C
YIR002C
YIL107C
YOR326W
YJR092W
YOL017W
YNL294C
YLL034C
YOR287C
YDL005C
YDR525W-A-YDR527W
