# Supplementary material for: A high-throughput ChIP-Seq for large-scale chromatin studies
Source: Mol Syst Biol. 2015 Jan 12;11(1):777. doi: 10.15252/msb.20145776 (PMC4332152; doi:10.15252/msb.20145776)
Supplement: Supplementary file 28 [file msb0011-0777-sd28.xlsx]

## Sheet: Sheet1
Name	Common name	Background	Genotype	Generated by…	Additional comment
SC01	BY4741	BY4741	MATa his3Δ1 leu2Δ0 met15Δ0 ura3Δ0	Brachmann et al, 1998	Background used to generate the deletion collection
SC02	∆set1	BY4741	MATa his3Δ1 leu2Δ0 met15Δ0 ura3Δ0 YHR119W::kanMX4	Manu Tekkedil	PCR confirmed
SC03	∆set2	BY4741	MATa his3Δ1 leu2Δ0 met15Δ0 ura3Δ0 YJL168c::kanMX4	Winzeler et al, 1999	Isolated from the deletion collection
SC04	∆rco1	BY4741	MATa his3Δ1 leu2Δ0 met15Δ0 ura3Δ0 YMR075w::kanMX4	Winzeler et al, 1999	Isolated from the deletion collection
SC05	∆eaf3	BY4741	MATa his3Δ1 leu2Δ0 met15Δ0 ura3Δ0 YPR023c::kanMX4	Winzeler et al, 1999	Isolated from the deletion collection
SC06	∆set2∆bar1	BY4741	MATa his3Δ1 leu2Δ0 met15Δ0 ura3Δ0 YJL168c::URA3; YIL015W::LEU2	Swami Venkatesh	Provided by the Workman laboratory
SC07	∆set2∆bar1∆asf1	BY4741	MATa his3Δ1 leu2Δ0 met15Δ0 ura3Δ0 YJL168c::URA3; YIL015W::LEU2; YJL115W::KAN	Swami Venkatesh	Provided by the Workman laboratory
SC08	∆set2∆bar1∆rtt109	BY4741	MATa his3Δ1 leu2Δ0 met15Δ0 ura3Δ0 YJL168c::URA3 YIL015W::LEU2 YLL022W::KAN	Swami Venkatesh	Provided by the Workman laboratory
SC09	∆sas3∆ada2	BY4741	MATa his3Δ1 leu2Δ0 met15Δ0 ura3Δ0 YBL052C::KANMX YDR448W::URA3	Emilie Fritsch	PCR confirmed
SC10	∆ada2∆sas3∆set2	BY4741	MATa his3Δ1 leu2Δ0 met15Δ0 ura3Δ0 YBL052C::KANMX YJL168c::HIS3 YDR448W::URA3	Emilie Fritsch	PCR confirmed
