# Supplementary material for: A high-throughput ChIP-Seq for large-scale chromatin studies
Source: Mol Syst Biol. 2015 Jan 12;11(1):777. doi: 10.15252/msb.20145776 (PMC4332152; doi:10.15252/msb.20145776)
Supplement: Supplementary file 29 [file msb0011-0777-sd29.xlsx]

## Sheet: Sheet1
List of antibodies used in the study
Antibody		Supplier		Isotype		Catalog nº
H3K4me3		Abcam		IgG		ab8580
H3K4me2		Active Motif		Serum		39141
H3K4me1		Active Motif		Serum		39297
H3K14ac		Abcam		IgG		ab52946
H3K36me3		Abcam		IgG		ab9050
